# Supplementary material for: Polymorphic insertions of DcSto miniature inverted-repeat transposable elements reveal genetic diversity structure within the cultivated carrot
Source: J Appl Genet. 2024 Oct 28;66(2):293–303. doi: 10.1007/s13353-024-00916-6 (PMC12000206; doi:10.1007/s13353-024-00916-6)
Supplement: Supplementary file 1 — Supplementary file1 (XLSX 108 KB) [file 13353_2024_916_MOESM1_ESM.xlsx]

## Sheet: Legend
Content of the supplementary file:
Table S1. List of Western markers used for genotyping
Table S2. List of Eastern markers used for genotyping
Table S3. Genotyping results, Western accessions/Eastern markers
Table S4. Genotyping results, Eastern accessions/Eastern markers
Table S5. Genotyping results, Western accessions/Western markers
Table S6. Genotyping results, Eastern accessions/Western markers

## Sheet: S1 Western markers list
Table S1. List of Western markers used for genotyping
No	Marker name	DcSto element size	Chromosome	Family	primer-F	primer-R	Expected size of occupied insertion site	Tm (°C)	Gene ID	intron*	DcSto insertion**	Gene position ***
1	DcS-ILP102	239	CHR1	DcSto3	ACATCAACGGTCTGCCTTTC	AGCGAGTGTATCCTGCGATT	1331	56	DCAR_000672	2	1361528	Chr1:1359037..1362970 (- strand)
2	DcS-ILP104	257	CHR1	DcSto6	ACAGCTGTCGAACCATACCC	TCATCAGCCCTATGGAGACC	520	60	DCAR_001378	16	14251482	Chr1:14245248..14260008 (- strand)
3	DcS-ILP106	285	CHR1	DcSto4	AACCTCCTGCGATGTTTGAC	CGGTCGTCGTCCTAATCTTC	953	56	DCAR_001526	4	16966537	Chr1:16952108..16969825 (- strand)
4	DcS-ILP108	280	CHR1	DcSto1	TGTGATGGAGCACTTTTTGG	CAAATTTGTGGCCTGAGACA	949	60	DCAR_001810	4	20991851	Chr1:20989934..20993121 (+ strand)
5	DcS-ILP110	255	CHR1	DcSto6	CGTCTGGGAAGAAAGCTCAG	TTCTCCAGCAGCCACAGTAA	1003	60	DCAR_002176	1	26604720	Chr1:26604329..26609508 (+ strand)
6	DcS-ILP112	239	CHR1	DcSto3	CGCAAATGACAACCGAGATA	TTTGCTCTGTCAACAGTTCTGAG	1432	56	DCAR_002690	12	31880969	Chr1:31876447..31889862 (- strand)
7	DcS-ILP115	255	CHR1	DcSto6	GTCCTCTGGGACGAGGATTT	CACACATCTGTTCCCTGGTG	949	56	DCAR_003544	4	39948875	Chr1:39946365..39949829 (+ strand)
8	DcS-ILP116	255	CHR1	DcSto9	GTTTGCTAGGGCTGCAACAT	TGTTCCTGCTGAAGGGAGAT	2221	56	DCAR_003860	14	42559183	Chr1:42555756..42567160 (- strand)
9	DcS-ILP117	255	CHR1	DcSto6	GAATTGCGACTGAAGCAACA	CGGGGATCTTCTCAAGTCCT	1003	56	DCAR_004047	9	44230632	Chr1:44225793..44237631 (+ strand)
10	DcS-ILP201	316	CHR2	DcSto5	TGCTTCTATCTGGATGCTCTTG	TTCGAAGGACAATCTGAGGA	692	59	DCAR_004906	8	1381712	Chr2:1378436..1386479 (- strand)
11	DcS-ILP207	254	CHR2	DcSto6	TCAGCTGTTTTGACCAGCAT	GAACATCTTCCATCCGCTTG	939	56	DCAR_005596	16	15428599	Chr2:15418349..15429019 (+ strand)
12	DcS-ILP209	239	CHR2	DcSto12	TCGTCGACATGCTTCCTACA	GGCACATTAAAAGGCATGGA	506	56	DCAR_005959	2	20322710	Chr2:20322004..20325311 (+ strand)
13	DcS-ILP214	239	CHR2	DcSto12	CGTGTGCATTTTAGCTGCTG	CTCGAGGATATCAGAAACGAGA	1551	56	DCAR_006655	1	27479917	Chr2:27473046..27480813 (- strand)
14	DcS-ILP220	254	CHR2	DcSto6	CTCCGTCCAGTCAAAAGCTC	TGGCCATGAAACCTATGTGA	1397	56	DCAR_007100	5	31496368	Chr2:31495076..31497928 (- strand)
15	DcS-ILP222	308	CHR2	DcSto2	GCGAATCCTTTAGCAGGTTG	ACAGCCACAGTTTGCTACATT	532	56	DCAR_007153	3	31912267	Chr2:31909680..31914195 (- strand)
16	DcS-ILP223	281	CHR2	DcSto2	ACCAAGGCTTTGAACTGTCC	CCATCTCCGTTTCACGAGTA	533	56	DCAR_007319	3	33246056	Chr2:33244936..33246555 (+ strand)
17	DcS-ILP224	285	CHR2	DcSto1	TGGAGAATTGCAGCTACGAC	GGACCCTGAACGCAACTATC	682	56	DCAR_007338	7	33431369	Chr2:33411342..33436300 (- strand)
18	DcS-ILP225	255	CHR2	DcSto6	TTCATGGGGAAAGTGGCTAT	GGTGGCAAAGCTAATGATCC	1730	59	DCAR_007582	17	35526692	Chr2:35518340..35528351 (+ strand)
19	DcS-ILP230	308	CHR2	DcSto2	GTCCAGGGACCTCCTGTGT	GGCTTCTAAACTGGTCAAGGAA	1724	56	DCAR_008314	8	41165422	Chr2:41165193..41169863 (- strand)
20	DcS-ILP231	260	CHR2	DcSto9	ACCCAGAGATCTGTCCGAAT	TTGCAGCATCCTCATTTCTG	855	56	DCAR_008487	9	42443957	Chr2:42439798..42444584 (+ strand)
21	DcS-ILP304	238	CHR3	DcSto3	CGAAGCATCGAACTCCATTA	TTGCCGGGATTTAATGACA	596	56	DCAR_009258	2	5861132	Chr3:5856962..5861969 (- strand)
22	DcS-ILP309	286	CHR3	DcSto1	AAATGTTCGCTTTCAGCATGT	GCCATTTAATCCGATCCTTG	876	56	DCAR_010402	5	22463507	Chr3:22459610..22465978 (- strand)
23	DcS-ILP312	262	CHR3	DcSto6	CGGCATGTATATTGGGGTAA	CACTATCGGCCTTCTGGAAC	747	56	DCAR_010645	10	26621645	Chr3:26620833..26625680 (- strand)
24	DcS-ILP313	239	CHR3	DcSto12	CGGAACAAGCTCAAATAGGG	CACTATCGGCCTTCTGGAAC	1031	56	DCAR_010692	17	27199629	Chr3:27198851..27213902 (- strand)
25	DcS-ILP314	301	CHR3	DcSto9	CATGAGCATCTGTCAGTTTCC	AAAACGGCATTAAAGTTTGC	2410	56	DCAR_010692	8	27207257	Chr3:27198851..27213902 (- strand)
26	DcS-ILP315	266	CHR3	DcSto7	ACGGCCCTACTTACCATGC	AAGAATAGCAACCGACACCAA	1983	56	DCAR_010819	1	29117072	Chr3:29115920..29119246 (+ strand)
27	DcS-ILP318	285	CHR3	DcSto1	CTAGCAGCAACAGCCATCTC	AAAAGTCTCGGTTGGGAAGA	2206	58	DCAR_011746	6	39919748	Chr3:39914631..39922989 (- strand)
28	DcS-ILP319	255	CHR3	DcSto6	CCCAACAGACAAAAGTGCTG	GCCATCCTTCTTCCTTTCCT	764	56	DCAR_011823	17	40842620	Chr3:40832025..40858024 (- strand)
29	DcS-ILP321	254	CHR3	DcSto6	GAAGAATGCCGTATGCAACA	CTGAGGAAGAGGTCATCAAGC	626	56	DCAR_012218	4	44861517	Chr3:44860998..44864114 (- strand)
30	DcS-ILP322	316	CHR3	DcSto5	TTCACGTGCCTTTGTAGTGC	GTTCCGATCATGCACATCTC	799	56	DCAR_012325	14	45907084	Chr3:45903680..45909027 (+ strand)
31	DcS-ILP405	255	CHR4	DcSto6	CCCTTGGAAGATGGTTGAAA	CTTCGGCCTCACCAAATAAC	1318	56	DCAR_015409	7	12544944	Chr4:12539056..12551724 (+ strand)
32	DcS-ILP406	285	CHR4	DcSto1	GCAAGCGCTTTGATTTGATT	CATTTCCCTGTTTTGTGTGG	2063	56	DCAR_015126	14	15433450	Chr4:15424332..15435616 (+ strand)
33	DcS-ILP409	253	CHR4	DcSto6	CAATCTCGCCATTTTCTGGT	CGAGAAGCTCAACTGGAACC	533	56	DCAR_015018	3	16271296	Chr4:16270164..16275512 (+ strand)
34	DcS-ILP410	237	CHR4	DcSto-UC	CGTACCATGAAATTCCGCTTA	TATCGGTGCCACGTCTAGTG	1132	56	DCAR_014795	3	18294993	Chr4:18293512..18297332 (- strand)
35	DcS-ILP413	285	CHR4	DcSto1	CCTTCTCGCCAACTGCTAAC	TTTTCCCATATGGTGCTCAA	1464	56	DCAR_014325	5	22818982	Chr4:22816756..22823159 (- strand)
36	DcS-ILP415	285	CHR4	DcSto1	AACCAATACCCAATCCAGCA	TAGTGCCACCATCCCATTTT	2500	56	DCAR_014081	1	25009395	Chr4:25008241..25010740 (- strand)
37	DcS-ILP417	239	CHR4	DcSto12	GGCTGAAGTTGTGTGCAAGA	AGTTTATCCCCTGCGTTGTG	1036	56	DCAR_013697	1	28177610	Chr4:28177242..28179025 (+ strand)
38	DcS-ILP420	254	CHR4	DcSto6	GCCAGTTAGAAGAGCCATCG	TCTCAACAGTAGCCTTCTGGA	2615	56	DCAR_013418	2	30333237	Chr4:30331794..30335583 (+ strand)
39	DcS-ILP423	255	CHR4	DcSto6	TTTAAATTCTGGGCTTGAGCA	AAATCGGTGTTATCGGTTGG	947	58	DCAR_013065	2	33128738	Chr4:33125797..33129978 (- strand)
40	DcS-ILP424	285	CHR4	DcSto1	GAGTAGGGTCGGGGAGGTTA	CGAGGGCATCATTGTACCTT	1456	58	DCAR_012852	1	34832130	Chr4:34831865..34858669 (+ strand)
41	DcS-ILP501	254	CHR5	DcSto6	CCCGCTTTCTAATTCTGGTG	GCCATTTCCTTCATCCAAGA	957	56	DCAR_016164	6	796917	Chr5:788476..810216 (+ strand)
42	DcS-ILP503	239	CHR5	DcSto11	GGCTGCTGAGTTCTGGTAGG	GCAGCATTTGGTGGAAACTT	883	56	DCAR_016340	1	2335934	Chr5:2334106..2337054 (- strand)
43	DcS-ILP505	255	CHR5	DcSto6	GCTTGGGTCCTTGTACTTCC	TTCACGTGTGCAAAGACGTT	1792	56	DCAR_016672	7	6222597	Chr5:6219949..6229108 (- strand)
44	DcS-ILP512	257	CHR5	DcSto6	TTGCGTGTCCTTATCATCCA	TGGGCCGATACCTGACTTTA	1950	56	DCAR_017590	9	21301770	Chr5:21286161..21308980 (- strand)
45	DcS-ILP513	241	CHR5	DcSto6	TGCAATTCTTCTTGGTGCTG	ACCGCTGATGAAGCAATAGA	708	56	DCAR_017635	11	21871767	Chr5:21866002..21874084 (+ strand)
46	DcS-ILP516	260	CHR5	DcSto9	CCATCATCCCGGTTACTGAG	GTGGCACTTGCAAGAAATGA	1198	58	DCAR_018736	4	32635387	Chr5:32634666..32638316 (- strand)
47	DcS-ILP517	250	CHR5	DcSto6	TGGTTGGTGCACAAGTGATT	TGGTACTGTTGACACATTTTGC	742	56	DCAR_018802	4	33341116	Chr5:33338194..33354962 (+ strand)
48	DcS-ILP518	236	CHR5	DcSto6	TTGCGGCTGATAGAAGAGGT	GTTCAGCAGAGTTCCGGTGT	1559	56	DCAR_018954	2	34764993	Chr5:34763378..34765737 (+ strand)
49	DcS-ILP521	256	CHR5	DcSto11	GCTCGGGAACATTTTCTGATA	TTAATCATCCACGACCAAAGC	1066	56	DCAR_019334	2	38181353	Chr5:38180090..38202179 (+ strand)
50	DcS-ILP524	255	CHR5	DcSto6	GAACAGGAACCGAATCATCAA	GAAGCCCTTTGACGTCTTTCT	1145	56	DCAR_019616	1	40569059	Chr5:40567704..40569962 (- strand)
51	DcS-ILP601	254	CHR6	DcSto6	CCCACAAGCGATGTAGATGA	GTGGAGGGACCGAAAGGTAT	732	56	DCAR_023219	2	594443	Chr6:593677..595062 (- strand)
52	DcS-ILP602	262	CHR6	DcSto9	CAGCCTTGATTTCATCACGA	TCGGTGTACGGAGTGTGGTA	1322	56	DCAR_023065	1	2212668	Chr6:2211901..2213731 (- strand)
53	DcS-ILP606	255	CHR6	DcSto6	GCTCCAGAGTTGAGGCAGGT	CCAAGGAAAGCTTCGGAATA	1039	58	DCAR_022562	2	10314478	Chr6:10314136..10317988 (+ strand)
54	DcS-ILP608	318	CHR6	DcSto5	AACAATGCCAGAGAGGCAAC	GGGAGTGCCATTTCTCTTTG	1378	56	DCAR_022328	1	14042977	Chr6:14041638..14044147 (- strand)
55	DcS-ILP609	255	CHR6	DcSto6	CATGAACATCGAGCCTCAAA	TGTGAATGTTCGGAGTGCTT	2195	56	DCAR_022013	1	17569118	Chr6:17567897..17572186 (- strand)
56	DcS-ILP612	266	CHR6	DcSto7	CTGGGCAATCCTTGAGATGT	TCGCACTAGTGAGGTTGTGC	1090	56	DCAR_021603	4	21548954	Chr6:21542456..21550274 (- strand)
57	DcS-ILP614	253	CHR6	DcSto6	CAAACCCTGAGGATGCAGTT	TGAGAGAAAGCAAGCCCAGT	726	56	DCAR_021358	17	23755019	Chr6:23750078..23755654 (+ strand)
58	DcS-ILP616	239	CHR6	DcSto3	GACGGTGATCGACATCTTGA	GCTTTCGTTCGTCGAATCTC	564	56	DCAR_020842	1	27857672	Chr6:27857447..27859781 (+ strand)
59	DcS-ILP618	339	CHR6	DcSto7	TGGAACAATTGAAGCAGCAG	CTCAAGCAGACGGCATGTAA	1113	56	DCAR_020471	18	31114195	Chr6:31099807..31117039 (+ strand)
60	DcS-ILP619	316	CHR6	DcSto5	AAAGCACTTGCTTCCTTCCA	GCTGGTAACCAAGGTTTTGG	1024	56	DCAR_020193	9	33405410	Chr6:33405047..33408108 (- strand)
61	DcS-ILP621	255	CHR6	DcSto6	TGGATCGTTACCCAACTCAA	GTAAAGGGGCAGCTGTTAGG	1381	58	DCAR_019944	5	35456697	Chr6:35455211..35461004 (- strand)
62	DcS-ILP701	255	CHR7	DcSto6	CAAGACGCTCTGGTGAAGTT	TCCAGGCAGGAATATTCAGA	1050	56	DCAR_023370	5	838293	Chr7:835868..842032 (- strand)
63	DcS-ILP703	316	CHR7	DcSto2	ATGTGGAGTGTGCTGAGAGC	TGCTCTCCAGCATCCTAATG	1331	56	DCAR_023548	10	2615183	Chr7:2610542..2616332 (+ strand)
64	DcS-ILP705	285	CHR7	DcSto4	TATGGTTGCCCCTGTAGTCA	AGTTGCAATGCTTGTTCGTC	1472	56	DCAR_023843	15	6062465	Chr7:6061642..6071929 (- strand)
65	DcS-ILP707	285	CHR7	DcSto1	CACACCTTTTGACGTCTGGT	TGTGTGGCATACTTCAGACAA	1500	56	DCAR_023898	6	6618745	Chr7:6612227..6621929 (+ strand)
66	DcS-ILP708	255	CHR7	DcSto6	CCAGAACTGCACATTTGACC	AAAATCAACGGTCACGATGA	1863	56	DCAR_024086	1	8805478	Chr7:8800430..8806171 (- strand)
67	DcS-ILP710	239	CHR7	DcSto12	GAATTGGCATGGTTCAGATG	CATCACGAGCTGCTTGTTCT	2368	56	DCAR_024229	2	10928568	Chr7:10926574..10933852 (+ strand)
68	DcS-ILP713	255	CHR7	DcSto6	GACTTGGTGTCGATGGAGTG	CGGTGAGAAATTCGTTGTTG	1020	56	DCAR_025061	1	22549821	Chr7:22548912..22550235 (- strand)
69	DcS-ILP714	305	CHR7	DcSto8	TGTGAACCAGGTCTTTCAGG	TTACCATCAAAGGTCCTGCA	2185	56	DCAR_025253	12	25221631	Chr7:25218616..25228388 (- strand)
70	DcS-ILP715	245	CHR7	DcSto3	AACTTTGGATCCAGCAATCC	TTGACCGAACATAGGCTGAG	935	56	DCAR_025291	4	25595254	Chr7:25592622..25599215 (+ strand)
71	DcS-ILP717	258	CHR7	DcSto7	TGAGTTACACCGGCATCTTC	TGAGGACAGTTCTGCACATG	1098	56	DCAR_025891	2	31513215	Chr7:31510550..31514461 (- strand)
72	DcS-ILP722	261	CHR7	DcSto9	TGGTACTTTGACCGCAATCC	AGAGCAAGAGCGCCGACT	1057	56	DCAR_026429	5	36240148	Chr7:36232070..36243551 (- strand)
73	DcS-ILP801	308	CHR8	DcSto2	CCACTCTCGCTCAGAAACCA	AGTGCTTCACTGTATTCAGCAG	1130	56	DCAR_028857	1	801798	Chr8:800827..803171 (+ strand)
74	DcS-ILP802	285	CHR8	DcSto1	GGGATGCTTTTCACCTGTCC	AAGAGAAGCCCAGTGGAGAC	649	56	DCAR_028852	5	845227	Chr8:842295..849066 (- strand)
75	DcS-ILP803	287	CHR8	DcSto7	GCGCAGATAGTTTTCGACTGA	GCTTCAGCATCAACAATTTCTCC	782	56	DCAR_028545	3	5762852	Chr8:5761555..5763316 (+ strand)
76	DcS-ILP805	254	CHR8	DcSto6	GTTATCTCCCCGAGTCCTGG	CTTCACAAGTGGCCTTCAGA	1351	56	DCAR_028533	21	5843569	Chr8:5832344..5845432 (+ strand)
77	DcS-ILP806	255	CHR8	DcSto6	GGTGCATCTATCCCCATATTCT	TCTTGAACCACACATGGCAG	1052	58	DCAR_028250	5	10179338	Chr8:10178486..10183851 (- strand)
78	DcS-ILP807	308	CHR8	DcSto8	TTCTGGGATTTGACTCTGTGG	CAGCCAAAATAAGGAGCAGC	878	56	DCAR_028347	2	12970038	Chr8:12969325..12972448 (+ strand)
79	DcS-ILP808	255	CHR8	DcSto6	GAGGAATCTATGCAGGGCCA	GATCAGCAGCCTTGCTTGTA	2191	56	DCAR_028148	7	14395771	Chr8:14391333..14400077 (+ strand)
80	DcS-ILP810	255	CHR8	DcSto6	AGATGCACAGACTTTGGAGGA	TGCCTTCAATTGTTGCCCTT	1951	56	DCAR_028055	7	15773856	Chr8:15764382..15781609 (- strand)
81	DcS-ILP812	284	CHR8	DcSto1	TACTTACTGCGCAAGGTCTG	TCCATATATCGGCACGTCCA	1822	56	DCAR_027872	2	17951125	Chr8:17949090..17965136 (+ strand)
82	DcS-ILP813	239	CHR8	DcSto3	GGTTCCAGACAGGGTTTTGG	TTCCGGTCTTAGATAGCCAAC	736	56	DCAR_027698	30	20451614	Chr8:20438068..20457600 (+ strand)
83	DcS-ILP814	254	CHR8	DcSto6	TTCGAGGAGAGACGGGATTG	TTCGCATGAGATTGCCGAAG	2421	56	DCAR_027661	1	20836982	Chr8:20835847..20841131 (+ strand)
84	DcS-ILP816	318	CHR8	DcSto5	CCTTGCCTCTGAACAGGACT	TCTAAAACGCAACCACTCGG	1042	56	DCAR_027406	13	23420221	Chr8:23414417..23422252 (+ strand)
85	DcS-ILP818	266	CHR8	DcSto7	ACAGAATGAAGATTTCGCTGCT	TCCGCTAAAGTTCGTGAAGC	1313	56	DCAR_027362	2	23781979	Chr8:23779725..23795997 (+ strand)
86	DcS-ILP819	308	CHR8	DcSto2	TTCTTCCGGGCAAATGTTGT	GACGTGGAAACATAACTCTCGAA	546	56	DCAR_026973	2	27085390	Chr8:27084741..27086145 (- strand)
87	DcS-ILP823	255	CHR8	DcSto6	TGCATCGGCTTCACTATGGTA	CAGCCTCCTATGGTACGACTT	736	56	DCAR_026516	3	31144971	Chr8:31140701..31147286 (- strand)
88	DcS-ILP905	308	CHR9	DcSto2	GGACCCCATTGATTCCAAGT	CTGGCAGACTCTCTGATGGT	1773	56	DCAR_029324	1	4751195	Chr9:4747894..4751955 (- strand)
89	DcS-ILP906	262	CHR9	DcSto-UC	CCATGAGTCATCAGCCCTCT	TTTGGTTGATGTCTCGGGGA	1626	56	DCAR_029571	1	9150668	Chr9:9149760..9152033 (- strand)
90	DcS-ILP909	237	CHR9	DcSto11	GACTCTTGGGGACACTTCCA	TAGAAGGTCAACGGCTCTGA	743	56	DCAR_030145	20	21285551	Chr9:21279084..21286345 (+ strand)
91	DcS-ILP910	256	CHR9	DcSto6	AGGGAGAGCAAGTCCATCCT	TCCCTCTTCTAGCATACCCCA	1858	56	DCAR_030317	1	23308600	Chr9:23307936..23313508 (+ strand)
92	DcS-ILP917	255	CHR9	DcSto6	AGTGCATGCCAGACTTCATCT	ACATTGATCAAATGCTCCAAGTTC	1469	56	DCAR_031089	8	32625670	Chr9:32620776..32631950 (- strand)
* the number of intron in which DcSto copy is inserted
** the coordinate of the first nucleotide of a DcSto copy in the assembly is provided
*** The locations based on carrot genome V.2 Assembly

## Sheet: S2 Eastern markers list
Table S2. List of Eastern markers used for genotyping
No.	Marker name	DcSto element size	Chromosome	Family	primer-F	primer-R	Expected size of occupied insertion site	Tm (°C)	Gene ID	intron*	DcSto insertion**	Gene position***
1	DcS-ILP151	312	CHR1	DcSto5	TCTGGGCCATTTCATCATCACA	AGTACCCATCATCCCACTCCA	649	56	DCAR_000616	1	915913	Chr1:915680..918863 (+ strand)
2	DcS-ILP153	253	CHR1	DcSto6	TTACACCTCCACCCACCAGT	GCCTCTTCTCGCTAGGTTGG	2621	56	DCAR_001440	2	15388347	Chr1:15376809..15379520 (+ strand)
3	DcS-ILP154	283	CHR1	DcSto1	TCGCCTACGAATTGGAAACCA	TGCTCATGCACTGACCTCAA	748	56	DCAR_001501	1	16529138	Chr1:16512217..16517457 (- strand)
4	DcS-ILP159	312	CHR1	DcSto5	TGAGGGAGATCATTGGAGCA	TCGCAAGGTCAAACATTCCA	942	56	DCAR_001807	4	20949566	Chr1:20933633..20937835 (+ strand)
5	DcS-ILP160	306	CHR1	DcSto7b	TCCATTAGATAGGGGACAGCA	TGATTGACCACGGAAACCAA	1249	56	DCAR_001913	12	22195365	Chr1:22179876..22195403 (- strand)
6	DcS-ILP164	306	CHR1	DcSto7b	CCTCCAATCCTTCACCTGAG	CCACTAGCCTTGAGAAACCA	571	56	DCAR_000817	1	3171220	Chr1:3170965..3172979 (+ strand)
7	DcS-ILP166	304	CHR1	DcSto2	TCTCGTTGATGCTGTTTTGC	AAGTTGACTTCCCGGAGTTG	1633	56	DCAR_002736	3	32439734	Chr1:32422882..32431966 (+ strand)
8	DcS-ILP167	302	CHR1	DcSto8	ATCTGGACCGTCTTGAGGAA	GGCTTCACCTGTTAACTCCA	708	56	DCAR_002737	5	32453038	Chr1:32433251..32443381 (- strand)
9	DcS-ILP168	304	CHR1	DcSto2	TGAAGAAGTCGAAAGCCTCG	CCGAGATAACTGTGCAACGA	1459	56	DCAR_003076	1	35544309	Chr1:35524083..35532009 (- strand)
10	DcS-ILP172	312	CHR1	DcSto5	TCATCACTCCTCTCGACGTT	TGCGATTGTACTTCACTGGA	1367	56	DCAR_003468	1	39255205	Chr1:39239098..39242579 (- strand)
11	DcS-ILP173	265	CHR1	DcSto7a	CAACGGTCACGATCAGAACT	AGTCCAATTCTCACCAACCC	2201	56	DCAR_004232	7	45907964	Chr1:45890039..45902748 (- strand)
12	DcS-ILP251	265	CHR2	DcSto7a	TTCCTTGTTGGGTTTGGGGA	ACTCCACCACCATCAACCAC	1717	58	DCAR_004924	2	1779992	Chr2:1776989..1779841 (- strand)
13	DcS-ILP253	265	CHR2	DcSto7c	CCGCTACCACATTCCAACCT	GGTGGTAGCTCACAATTCCCA	586	56	DCAR_005213	9	9742278	Chr2:9734256..9739659 (- strand)
14	DcS-ILP254	304	CHR2	DcSto2	CGAGGGGTGCAAAGTCATT	AGAACGAAATATGCGGGTCA	1201	56	DCAR_005413	5	12974862	Chr2:12957601..12971118 (+ strand)
15	DcS-ILP255	235	CHR2	DcSto12	ACCTCAATCCGCTTCTCACT	GTTCATGTCAGTCTTCGCCA	720	56	DCAR_005467	1	13740153	Chr2:13732304..13733412 (+ strand)
16	DcS-ILP257	253	CHR2	DcSto6	ATTATGCGGAAGGGAGATGC	CACAAATGCCACTCCTGGAT	443	56	DCAR_005986	4	20606336	Chr2:20596668..20600234 (- strand)
17	DcS-ILP258	306	CHR2	DcSto7b	TTCGAGCAAGTGAGGAAGTG	TCCCCTATTTCCGAGAGCAT	2224	58	DCAR_006443	1	25559731	Chr2:25549636..25554979 (+ strand)
18	DcS-ILP260	283	CHR2	DcSto1	TGCAGGTTCAGGAAAGTCTC	AGACAGAAGAAAGCAACGCA	2047	58	DCAR_006645	16	27398525	Chr2:27388378..27404687 (- strand)
19	DcS-ILP261	253	CHR2	DcSto6	AGTGATGCCTCAGAAGGAGA	GCAATGGTCCTGAGTAGTGG	668	56	DCAR_006660	6	27545763	Chr2:27531412..27543607 (+ strand)
20	DcS-ILP262	306	CHR2	DcSto7b	AATGGTTGGGAAGGCATGTT	ATGCCCTGATCCTAGCTCAT	917	56	DCAR_006938	3	30116110	Chr2:30106255..30109154 (- strand)
21	DcS-ILP264	235	CHR2	DcSto12	GAAAATGATGAAGAAGCCATATTGA	TTGCAGAGTCAGAGAGATGC	944	56	DCAR_007076	3	31279365	Chr2:31268328..31271694 (- strand)
22	DcS-ILP266	253	CHR2	DcSto6	AGTTATTGAGAGACTGAAGGCA	CATGGGTGTGAATGCCACTA	545	56	DCAR_007407	1	34109733	Chr2:34094925..34101643 (- strand)
23	DcS-ILP267	265	CHR2	DcSto7a	ACTCTCTGAAGGTGCGAGAT	CGATCTGAAGAAGGCAGTGT	917	58	DCAR_007615	8	35759614	Chr2:35750479..35754471 (- strand)
24	DcS-ILP270	265	CHR2	DcSto7a	AACACTCACTTGGAGCAGAC	AGGTCAAGTAGCTTTGTGCC	1181	60	DCAR_008239	3	40612277	Chr2:40602601..40604682 (- strand)
25	DcS-ILP271	304	CHR2	DcSto2	GGAAAGGACCGAGAGATGGA	TCCAGTAGTTGAACACAGATCAT	2030	60	DCAR_008489	1	42459967	Chr2:42449955..42458942 (+ strand)
26	DcS-ILP273	283	CHR2	DcSto1	CTCCACATTCCGGTTCACAA	CGGGAGATCGGAGATGGATA	2730	60	DCAR_008562	1	43096358	Chr2:43085662..43088612 (+ strand)
27	DcS-ILP351	312	CHR3	DcSto5	CAAAAGCAAAAGGACCAGCA	GCATGTGCAATTGTGTGCTC	812	58	DCAR_008779	4	1212358	Chr3:1206989..1213644 (+ strand)
28	DcS-ILP352	312	CHR3	DcSto5	ATCAGGTTTGGAGTGGGAGT	AAACAAAGAGCCCACGTCTG	1507	58	DCAR_009095	1	4354714	Chr3:4353286..4359135 (+ strand)
29	DcS-ILP353	253	CHR3	DcSto6	TGCCCCAGATAAACCTCTCG	TCGAAAGTGATAGTCCCGCT	1772	56	DCAR_009617	4	9369001	Chr3:9365480..9371494 (+ strand)
30	DcS-ILP354	237	CHR3	DcSto3	TGCTGTTGGGACTCTTAGGG	CAGTGGGACCTTCTCACCAT	1376	58	DCAR_009734	1	10458955	Chr3:10458644..10461148 (+ strand)
31	DcS-ILP356	304	CHR3	DcSto2	ACCTACGGATATGCTGCTCC	ATGGTTTTGCCCATTCCACC	1345	58	DCAR_010403	5	22478033	Chr3:22467470..22470490 (- strand)
32	DcS-ILP357	237	CHR3	DcSto3	CAGGAGCTTGAGGAAGTGGT	GCAAAGTTTTTCCTGTTCCCG	592	58	DCAR_010617	6	26286871	Chr3:26268294..26277214 (- strand)
33	DcS-ILP363	237	CHR3	DcSto3	TAGGGACAAGGCTGAAGCAA	GCATACGAGTGACGACAACC	1245	58	DCAR_011790	4	40391779	Chr3:40368385..40377436 (- strand)
34	DcS-ILP365	265	CHR3	DcSto7a	TGGGAGCTTTGATGGCTACT	TCCCGATCAAAGAGGAACCC	1115	56	DCAR_011873	1	41423540	Chr3:41404747..41405871 (- strand)
35	DcS-ILP366	265	CHR3	DcSto7a	TACTTGGGTCGGTTCTGGAC	TGCAGCTGTCAGTAATCCCA	1494	60	DCAR_011900	2	41730451	Chr3:41711492..41715616 (+ strand)
36	DcS-ILP367	265	CHR3	DcSto7a	TGGTTATGGAAATTCTGATGTGGG	AAAAGTATCACAGAGTGATCTGGAG	1628	56	DCAR_012276	3	45390562	Chr3:45370576..45374617 (+ strand)
37	DcS-ILP452	306	CHR4	DcSto7b	CATTCCCAATCTGCCTACCA	ATGCAGTGAGCAGTGAAGAA	526	56	DCAR_015474	1	11707601	Chr4:11700523..11701758 (- strand)
38	DcS-ILP458	235	CHR4	DcSto12	ATGTTTGCCAGTCGGTCAGT	TCGGAACATAACCACGAGCG	1156	56	DCAR_014650	3	20135011	Chr4:20127102..20129828 (- strand)
39	DcS-ILP459	259	CHR4	DcSto9	TGACCTTGCTGAGTGTCAGT	GTGCTTCCTTCTCCTGCTCA	1307	56	DCAR_014635	1	20300370	Chr4:20292233..20293732 (- strand)
40	DcS-ILP462	306	CHR4	DcSto7b	CTGCTCAACTCGGTGGTTCT	AGATGCCAGAGCGAAAGGAA	1288	56	DCAR_014266	1	23363206	Chr4:23354028..23357178 (+ strand)
41	DcS-ILP464	306	CHR4	DcSto7b	ATCCTGAGACGAAGAGCATCA	CATGTAAAATGTCAGCGGGTTTA	886	56	DCAR_013928	1	26309411	Chr4:26300943..26306653 (+ strand)
42	DcS-ILP465	283	CHR4	DcSto1	GGAGACTGGGACAGAGTGGA	TGTGATCCGGTATGTCATGGA	1263	56	DCAR_013821	8	27108884	Chr4:27096185..27102607 (+ strand)
43	DcS-ILP467	312	CHR4	DcSto5	AGGCTATCCCTGCACTCCAA	ATTGTTGGCTCCAGTCCCAG	1149	58	DCAR_013492	2	29779186	Chr4:29771559..29772615 (- strand)
44	DcS-ILP470	312	CHR4	DcSto5	GCTGAAACACTGGCTCCATC	AGAATCTTCCCTCTCCGACCT	1360	56	DCAR_012867	12	34694099	Chr4:34682567..34692997 (- strand)
45	DcS-ILP471	253	CHR4	DcSto6	ATTTGGCCTCCACACACCC	TGTTGTCCGAAGTCCAGAGG	989	58	DCAR_012862	2	34751291	Chr4:34743215..34745491 (- strand)
46	DcS-ILP551	235	CHR5	DcSto12	TGCAGGAATTATGGCAGCAC	TATGAGCTCCGCGATACCAG	603	56	DCAR_016189	11	1100617	Chr5:1093401..1099181 (- strand)
47	DcS-ILP552	265	CHR5	DcSto7a	CTTGCCTGGAATGAGGGTTG	CAGGATCCATGAAAGTTCCAGAG	674	56	DCAR_016382	3	2715814	Chr5:2709562..2711477 (+ strand)
48	DcS-ILP553	253	CHR5	DcSto6	AATGGGGCTGATGGTGGTAA	CATAGGCCCTTCCCGTTCAA	877	56	DCAR_016884	1	8748206	Chr5:8741720..8744633 (- strand)
49	DcS-ILP554	235	CHR5	DcSto12	TGTCTTCACCGTCTTGCCTT	TCAACAATGCTGGAATCACCA	976	56	DCAR_016959	1	9608088	Chr5:9602435..9605796 (+ strand)
50	DcS-ILP561	312	CHR5	DcSto5	ACTGGAGATCATTGGAGGGT	TTGGGGAAAAATCGCACAGC	614	56	DCAR_018255	4	28001539	Chr5:27987004..27989951 (+ strand)
51	DcS-ILP562	253	CHR5	DcSto6	GTTGATGGAATACCGCCTGG	ACTGGCACTAGGTGACTTGG	957	58	DCAR_018689	2	32226506	Chr5:32211986..32220504 (+ strand)
52	DcS-ILP563	306	CHR5	DcSto7b	TATGAGAGAGGAACGGGCAG	TAACGCTTTTAGTGCTCGCC	2290	56	DCAR_018751	2	32828705	Chr5:32812332..32817601 (+ strand)
53	DcS-ILP564	306	CHR5	DcSto7b	CGAGCTGTTTCTGGAAGTGC	ACATCTCCATCGCCTCCAAT	1318	56	DCAR_019064	2	35908400	Chr5:35892589..35898576 (+ strand)
54	DcS-ILP651	253	CHR6	DcSto6	ATGTTGCTCAATTTTGCGTTCT	TGTTTCACCATCTCCGCTCT	981	56	DCAR_023204	5	709293	Chr6:705790..712549 (+ strand)
55	DcS-ILP652	253	CHR6	DcSto6	CAGGGCTGTTCGATTTTTCG	TCTCGCCGTGGGAAGTATAA	1600	56	DCAR_023182	3	879046	Chr6:872819..880209 (- strand)
56	DcS-ILP655	283	CHR6	DcSto1	TTGCTGGGGAACCAACTGAT	ATGAACACTAGCATGAACAGCA	676	56	DCAR_022954	3	3313231	Chr6:3311851..3316108 (+ strand)
57	DcS-ILP656	265	CHR6	DcSto7a	AACGGAGCGTGTTTTGTTTG	CCACAAATCCAGTTTCAAGGC	716	56	DCAR_022882	4	4307966	Chr6:4307696..4308739 (- strand)
58	DcS-ILP658	306	CHR6	DcSto7b	TCCTCACTTTGCTCCGAAAA	GATGCCCCATAGCACATAGG	1889	56	DCAR_022561	2	10329481	Chr6:10319309..10322969 (- strand)
59	DcS-ILP664	253	CHR6	DcSto6	TGCCACTGCCTTTCTTTTGC	ATTTGGAGCCTTCATCTGCC	1197	56	DCAR_021440	1	22941557	Chr6:22929286..22932624 (- strand)
60	DcS-ILP667-n	253	CHR6	DcSto6	CCTTCCAGTTTGGGCGTACA	AATGGGGTGCCTGTGTGATT	1060	56	DCAR_020815	9	28067981	Chr6:28051734..28059420 (+ strand)
61	DcS-ILP668	265	CHR6	DcSto7a	AGAACAAGGAATTGGGAGAGGT	GTTGTGCTCCAATCACCGC	434	58	DCAR_020576	1	30184143	Chr6:30173246..30176772 (+ strand)
62	DcS-ILP669-n	283	CHR6	DcSto1	TCCACAAACCCTGAAGACTCTG	TTCCACCAGCTGAATCTCCTT	914	56	DCAR_020575	14	30192651	Chr6:30177939..30194188 (- strand)
63	DcS-ILP672-n	306	CHR6	DcSto7b	GGATTCTTGGGAGAGAGAAGCC	AGCACCCCAGCAGAAATCTT	1295	56	DCAR_020288	1	32720026	Chr6:32709115..32711210 (- strand)
64	DcS-ILP753	253	CHR7	DcSto6	TGGCAATGTCCGCCATAAAA	TCCTTGGTGACTCATAGCTCC	781	56	DCAR_023399	2	1122236	Chr7:1109143..1113517 (- strand)
65	DcS-ILP754	253	CHR7	DcSto6	GTTGAAGTGAAAAGCGCGTC	TCACCACTGAATAACTGACTTGC	416	56	DCAR_023685	2	4116788	Chr7:4104269..4107851 (- strand)
66	DcS-ILP756	304	CHR7	DcSto2	TTCGCCGGAGACTCTTACTG	GTGAAGCGAGGGTATGTGGT	958	56	DCAR_024818	1	19697865	Chr7:19675783..19679770 (- strand)
67	DcS-ILP759	235	CHR7	DcSto12	ACTGTGTGAGGCCGAATACT	GCATTGCATGTCTGGAGGAG	1451	56	DCAR_025099	3	23155928	Chr7:23131777..23135743 (- strand)
68	DcS-ILP760	304	CHR7	DcSto2	TGACTTGAAAGTACCTATATCTGGA	GCTTCAATGACTTCGTGTTCC	2303	56	DCAR_025267	3	25361314	Chr7:25335712..25343408 (- strand)
69	DcS-ILP761	306	CHR7	DcSto7b	TGTCCAAGTGCTCTGATGGT	TTCCCAAAGTGGTTGAACGC	565	56	DCAR_025367	2	26551130	Chr7:26526906..26530024 (+ strand)
70	DcS-ILP765-n	265	CHR7	DcSto7c	GCAGCGAACAGCTGACAGG	AAGGAGGGAAGTTCTTCGACTG	1318	56	DCAR_025673	2	29634342	Chr7:29573374..29609715 (- strand)
71	DcS-ILP768	265	CHR7	DcSto7a	TGCTGATGCAGACAACAAGT	TCTCTGCCATTTGCGAAGGA	2149	56	DCAR_026406	5	36036003	Chr7:36000378..36009838 (- strand)
72	DcS-ILP854	312	CHR8	DcSto5	GCATGGAAGTTGCTTCTGGT	GCTTGCTGCCTTTTCCAACT	873	56	DCAR_027877	4	17884153	Chr8:17873464..17879350 (+ strand)
73	DcS-ILP856	253	CHR8	DcSto6	TCGAGCAAGAGCATTCAGAT	AGTAATGATGTCTGGGGGCT	717	56	DCAR_027814	9	18956094	Chr8:18945268..18955949 (- strand)
74	DcS-ILP857	265	CHR8	DcSto7a	TGGCCTTCCTGAATTGTTCG	GTTGTTCCCACTGGCTGTTT	747	56	DCAR_027764	9	19623485	Chr8:19609503..19619459 (- strand)
75	DcS-ILP858	253	CHR8	DcSto6	TGGAGAGGCAACTGGAGAAT	TTGCAGATCTTGACGGTCCT	2064	56	DCAR_027362	6	23799188	Chr8:23779725..23795997 (+ strand)
76	DcS-ILP859	253	CHR8	DcSto6	AGCTCTTGGAACAAATGAAACT	AGAGCATCTAGTTCTGCCAT	741	56	DCAR_027360	18	23851598	Chr8:23831473..23849949 (- strand)
77	DcS-ILP861	235	CHR8	DcSto12	TTGTTCCATTCGTGTTTGCG	AACGAGAGTGATAGGTAAGGC	489	56	DCAR_026777	5	28807083	Chr8:28794281..28797200 (+ strand)
78	DcS-ILP863	253	CHR8	DcSto6	GAAGGATCTGGAGGAAGCTCA	ACCCATTGCTCTGGTCTTCA	1573	56	DCAR_026693	1	29632455	Chr8:29620754..29626451 (+ strand)
79	DcS-ILP865	253	CHR8	DcSto6	AAGCATTTGATGGTGTGTTGC	GTCGAAGCTTCTGGATACCATT	1205	56	DCAR_026556	4	30830764	Chr8:30818059..30826823 (+ strand)
80	DcS-ILP866	253	CHR8	DcSto6	TATCAGTGTCATCCCCTGGT	GAGCATCCCGTTTGTATGGA	607	56	DCAR_026534	5	31006072	Chr8:30994750..30997767 (- strand)
81	DcS-ILP953	312	CHR9	DcSto5	CTGCAACGAAAAGGCTTGTG	AAGGAGCACCATCTTTGCAG	673	56	DCAR_030077	6	20585830	Chr9:20514197..20523044 (- strand)
82	DcS-ILP954	253	CHR9	DcSto6	TCAGGGTTGACTGTGCAGAA	TGGACCCCATAGAAGCAGTG	1039	56	DCAR_030206	3	22080582	Chr9:22010056..22017052 (- strand)
83	DcS-ILP955	304	CHR9	DcSto2	AGCTTGTTGATTCTGAAGCTG	TGCTTTTGAAGAACGTTGCC	468	56	DCAR_030259	1	22621681	Chr9:22552607..22556272 (- strand)
84	DcS-ILP957	306	CHR9	DcSto7b	GTGGTGCAAATCCGCATTCA	CTCTACCGTGCCTACGGAAA	562	56	DCAR_030811	7	30023646	Chr9:29945715..29952129 (+ strand)
* the number of intron in which DcSto copy is inserted
** as the eastern DcS-ILP panel utilizes non-reference DcSto insertions, position of the nucleotide directly preceding the insertion is provided
*** The locations based on carrot genome V.2 Assembly

## Sheet: S3 WaEp
Table S3. Genotyping results, Western accessions/Eastern markers
	DcS-ILP151		DcS-ILP153		DcS-ILP154		DcS-ILP159		DcS-ILP160		DcS-ILP164		DcS-ILP166		DcS-ILP167		DcS-ILP168		DcS-ILP172		DcS-ILP173		DcS-ILP251		DcS-ILP253		DcS-ILP254		DcS-ILP255		DcS-ILP257		DcS-ILP258		DcS-ILP260		DcS-ILP261		DcS-ILP262		DcS-ILP264		DcS-ILP266		DcS-ILP267		DcS-ILP270		DcS-ILP271
W01	0	0	0	0	0	0	0	0	0	0	0	0	0	0	0	0	0	0	0	0	0	0	0	0	0	0	0	0	0	0	0	0	0	1	0	0	0	0	0	0	0	0	0	0	0	0	0	0	0
W02	0	0	0	0	0	0	0	0	0	0	0	0	0	0	0	0	0	0	0	0	0	0	0	0	0	0	0	0	0	0	0	0	0	1	0	0	0	0	0	0	0	0	0	0	0	0	0	0	0
W03	0	0	0	0	0	0	0	0	0	0	0	0	0	0	0	0	0	0	0	0	0	0	0	0	0	0	0	0	0	0	0	0	0	0	0	0	0	0	0	0	0	0	0	0	0	0	0	0	0
W04	0	0	0	0	0	0	0	0	0	0	0	0	0	0	0	0	0	0	0	0	0	0	0	0	0	0	0	0	0	0	0	0	0	0	0	0	0	0	0	0	0	0	0	0	0	0	0	0	0
W05	0	0	0	0	0	0	0	0	0	0	0	0	0	0	0	0	0	0	0	0	0	0	0	0	0	0	0	0	0	0	0	0	0	0	0	0	0	0	0	0	0	0	0	0	0	0	0	0	0
W06	0	1	0	0	0	0	0	0	0	0	0	0	0	0	0	0	0	0	0	0	0	0	0	0	0	0	0	0	0	0	0	0	0	0	0	0	0	0	0	0	0	0	0	0	0	0	0	0	0
W07	0	0	0	0	0	0	0	0	0	0	0	0	0	0	0	0	0	0	0	0	0	0	0	0	0	0	0	0	0	0	0	0	0	0	0	0	0	0	0	0	0	0	0	0	0	0	0	0	0
W08	0	0	0	0	0	0	0	0	0	0	0	0	0	0	0	0	0	0	0	0	0	0	0	0	0	0	0	0	0	0	0	0	0	0	0	0	0	0	0	0	0	0	0	0	0	0	0	0	0
W09	0	0	0	0	0	0	0	0	0	0	0	0	0	0	0	0	0	0	0	0	0	0	0	0	0	0	0	0	0	0	0	0	0	0	0	0	0	0	0	0	0	0	0	0	0	0	0	0	0
W10	0	0	0	0	0	0	0	0	0	0	0	0	0	0	0	0	0	0	0	0	0	0	0	0	0	0	0	0	0	0	0	0	0	0	0	0	0	0	0	0	0	0	0	0	0	0	0	0	0
W11	0	0	0	0	0	0	0	0	0	0	0	0	0	0	0	0	0	0	0	0	0	0	0	0	0	1	0	0	0	0	0	0	0	0	0	0	0	0	0	0	0	0	0	0	0	0	0	0	0
W12	0	0	0	0	0	0	0	0	0	0	0	0	0	0	0	0	0	0	0	1	0	1	0	0	0	0	0	0	0	0	0	0	0	0	0	0	0	0	0	0	0	0	0	0	0	0	0	0	0
W13	0	0	0	0	0	0	0	0	0	0	0	0	0	0	0	0	0	0	0	0	0	0	0	0	0	1	0	0	0	0	0	0	0	0	0	0	0	0	0	0	0	0	0	0	0	0	0	0	0
W14	0	0	0	0	0	0	0	1	0	0	0	0	0	0	0	0	0	0	0	0	0	0	0	0	0	1	0	0	0	0	0	0	1	0	0	0	0	0	0	0	0	0	0	0	0	0	0	0	0
W15	0	0	0	0	0	0	0	0	0	0	0	0	0	0	0	0	0	0	0	0	0	0	0	0	0	0	0	0	0	0	0	0	0	0	0	0	0	0	0	0	0	0	0	0	0	0	0	0	0
W16	0	0	1	1	0	0	0	1	0	0	0	0	0	0	0	0	0	0	0	0	0	0	0	0	0	0	0	0	0	0	0	0	0	0	0	0	0	0	0	0	0	0	0	0	0	1	0	0	0
W17	0	0	0	0	0	0	0	0	0	0	0	0	0	0	0	0	0	0	0	0	0	0	0	0	0	0	0	0	0	0	0	0	0	0	0	0	0	0	0	0	0	0	0	0	0	0	0	0	0
W18	0	0	0	0	0	0	0	0	0	0	0	0	0	0	0	0	0	0	0	0	0	0	0	0	0	0	0	0	0	0	0	0	0	0	0	0	0	0	0	0	0	0	0	0	0	1	0	0	0
W19	0	0	0	0	0	0	0	0	0	0	0	0	0	0	0	0	0	0	0	0	0	0	0	0	0	1	0	0	0	0	0	0	0	0	0	0	0	0	0	0	0	0	0	0	0	1	0	0	0
W20	0	0	0	0	0	0	0	0	0	0	0	0	0	0	0	0	0	0	0	0	0	0	0	0	0	0	0	0	0	0	0	0	0	1	0	0	0	0	0	0	0	0	0	0	0	0	0	0	0
[truncated: 119 more columns]

## Sheet: S4 EaEp
Table S4. Genotyping results, Eastern accessions/Eastern markers
	DcS-ILP151		DcS-ILP153		DcS-ILP154		DcS-ILP159		DcS-ILP160		DcS-ILP164		DcS-ILP166		DcS-ILP167		DcS-ILP168		DcS-ILP172		DcS-ILP173		DcS-ILP251		DcS-ILP253		DcS-ILP254		DcS-ILP255		DcS-ILP257		DcS-ILP258		DcS-ILP260		DcS-ILP261		DcS-ILP262		DcS-ILP264		DcS-ILP266		DcS-ILP267		DcS-ILP270		DcS-ILP271
E01	0	0	0	0	0	1	0	0	0	0	0	0	0	0	0	0	0	0	0	0	1	1	0	0	0	0	0	0	0	0	0	0	0	0	0	0	0	0	0	0	0	0	0	0	0	1	0	0	0
E02	0	0	0	1	0	0	0	0	0	0	0	0	0	0	0	0	0	1	0	0	1	1	0	0	0	0	0	0	0	0	0	0	0	1	0	1	0	0	0	0	0	0	0	0	0	0	0	0	0
E03	0	0	0	1	0	0	0	0	0	0	0	0	1	1	0	0	0	0	0	1	0	0	0	0	0	0	0	0	0	0	0	0	0	0	0	0	0	0	0	0	0	0	0	0	0	0	0	0	0
E04	0	0	0	0	0	0	0	0	0	0	0	0	0	0	0	1	0	0	0	0	0	1	0	0	1	1	0	0	0	0	0	0	0	0	0	0	0	1	0	0	0	0	0	1	0	0	0	0	0
E05	0	1	0	0	0	0	0	0	0	0	0	0	0	0	0	0	0	0	0	0	0	0	0	0	0	0	0	0	0	1	0	0	0	0	0	0	0	0	0	1	0	0	0	0	0	0	0	0	0
E06	0	0	0	0	0	0	0	0	0	0	0	0	0	0	0	0	0	0	1	1	0	0	0	1	0	0	0	0	0	0	0	0	0	0	0	0	0	0	0	0	0	0	0	0	0	0	0	0	0
E07	0	0	0	0	0	0	0	0	0	0	0	0	0	0	0	0	0	0	0	0	0	1	0	0	0	0	0	0	0	0	0	0	0	0	0	0	0	0	0	0	0	0	0	0	0	0	0	0	0
E08	0	0	0	0	0	0	0	0	0	0	0	0	1	1	0	0	0	0	0	1	0	0	0	0	0	1	0	0	0	0	0	0	0	0	0	1	0	0	0	0	0	1	0	0	0	0	0	0	0
E09	0	0	0	0	1	1	0	0	0	0	0	0	0	0	0	0	0	0	0	0	0	0	0	0	0	0	0	0	0	0	0	0	0	0	0	1	0	0	0	0	0	0	0	0	0	0	0	0	0
E10	0	0	0	0	1	1	0	0	0	0	0	0	0	1	0	1	0	0	0	0	0	0	0	0	0	1	0	0	0	0	0	0	0	0	1	1	0	0	0	1	0	0	0	0	0	0	0	0	0
E11	0	0	0	0	0	0	0	0	0	0	0	0	1	1	0	0	1	1	0	0	0	0	0	0	0	0	0	0	0	0	0	0	1	1	0	0	0	0	0	0	0	0	0	0	0	0	0	0	0
E12	0	1	0	0	0	0	0	0	0	0	0	0	0	1	0	0	0	1	0	0	0	0	0	0	0	0	0	0	0	1	1	1	0	0	0	1	0	0	0	0	0	0	0	0	1	1	0	0	0
E13	0	0	0	0	0	1	0	0	0	0	0	0	0	0	0	0	0	0	0	0	0	0	0	0	0	0	0	0	0	0	0	0	0	0	0	0	0	0	0	0	0	0	0	0	0	0	0	0	0
E14	0	0	0	0	0	0	0	0	0	0	0	0	0	1	0	0	0	0	0	0	1	1	0	1	1	1	0	0	0	0	0	0	0	0	0	0	0	0	0	0	0	0	0	0	0	1	0	0	0
E15	0	0	0	0	1	1	0	0	0	0	0	0	0	0	0	0	0	0	0	0	0	0	0	0	1	1	0	0	0	0	0	0	0	1	0	0	0	0	0	0	0	0	0	0	0	0	0	0	0
E16	0	0	0	0	0	0	0	0	0	0	0	0	0	0	0	0	0	0	0	1	0	0	0	0	0	0	0	0	0	0	0	0	0	0	0	0	0	1	0	0	0	0	0	0	0	1	0	0	0
E17	0	0	0	0	1	1	0	0	0	0	0	0	0	0	0	1	0	0	0	0	0	0	0	0	0	0	0	0	1	1	0	0	0	1	1	1	0	0	0	0	0	0	0	0	0	0	0	0	0
E18	0	0	0	0	0	0	0	0	0	0	0	0	0	0	0	1	1	0	0	0	0	1	0	0	0	0	0	0	0	1	0	0	0	0	0	0	0	0	1	1	0	0	0	0	0	1	1	1	0
E19	0	0	0	0	0	0	0	0	0	0	0	0	0	0	0	0	0	0	0	0	0	0	0	0	0	0	0	0	1	1	0	0	0	1	1	1	0	0	0	0	0	0	0	0	0	0	0	0	0
E20	0	0	0	0	0	0	0	0	0	0	0	0	0	0	0	0	0	0	0	0	1	1	0	0	0	0	0	0	0	0	0	0	0	1	0	1	0	0	0	0	0	0	0	0	0	0	0	0	0
E21	0	0	0	1	0	1	0	0	0	0	0	0	0	0	1	1	0	0	0	0	0	0	0	0	0	1	0	0	0	0	0	0	0	0	0	0	0	0	0	0	0	0	1	1	0	1	0	0	0
E22	0	0	0	0	1	1	0	0	1	1	0	0	0	0	0	0	0	0	0	0	0	0	0	1	1	1	0	0	0	0	0	0	0	0	0	1	0	0	0	0	0	0	0	0	0	0	0	0	0
EI01	0	0	0	0	0	0	0	0	0	0	0	0	0	1	0	0	0	0	0	0	0	0	0	0	0	0	0	0	0	0	0	0	0	0	0	0	0	0	0	0	0	0	0	0	1	1	0	0	0
EI02	0	0	0	0	0	0	0	0	0	0	0	0	0	1	0	0	0	0	0	0	0	0	0	0	0	0	0	0	0	1	0	0	0	0	0	0	0	0	0	0	0	0	0	0	0	0	0	0	0
EI03	0	0	0	0	0	0	0	0	0	0	0	0	1	1	0	0	0	0	0	0	0	1	0	1	0	0	0	0	0	0	0	0	0	1	0	0	0	0	1	1	0	0	0	0	0	0	1	1	0
EI04	0	0	0	0	0	0	0	0	0	0	0	0	0	0	0	0	0	0	0	0	1	1	0	0	0	0	0	0	0	0	0	0	1	1	0	0	0	0	0	0	0	0	0	0	0	0	0	1	0
EI05	0	0	0	0	0	0	0	0	0	0	0	0	0	0	0	0	0	0	0	0	1	1	0	0	0	0	0	0	0	0	0	0	1	1	1	1	0	0	0	1	0	0	0	0	0	0	0	0	0
EI06	0	0	0	0	0	0	0	0	0	0	0	0	0	1	0	0	0	0	0	0	0	1	0	0	0	0	0	0	0	1	0	0	0	1	0	1	0	0	1	1	0	0	0	0	0	0	0	0	0
EI07	0	0	0	0	0	0	0	0	0	0	0	0	1	1	0	0	0	0	0	0	0	0	0	0	0	0	0	0	0	0	0	0	0	0	0	0	0	0	0	1	0	0	0	0	0	0	0	0	0
EI08	0	0	0	0	0	0	0	0	0	0	0	0	0	0	0	1	0	0	0	0	1	1	0	0	0	0	0	0	0	0	0	0	1	1	0	1	0	0	0	0	0	0	0	0	0	0	0	0	0
EI09	0	0	0	0	0	0	0	0	0	0	0	0	1	1	0	0	0	0	0	0	1	1	0	0	0	1	0	0	0	0	0	0	0	1	0	0	0	0	0	0	0	0	0	0	0	0	0	0	0
EI10	0	0	0	0	0	0	0	0	0	0	0	0	0	1	0	0	0	0	0	0	0	1	0	0	0	0	0	0	0	0	0	1	0	1	0	0	0	0	0	1	0	0	0	0	0	1	0	0	0
[truncated: 119 more columns]

## Sheet: S5 WaWp
Table S5. Genotyping results, Western accessions/Western markers
acc	DcS-ILP102		DcS-ILP104		DcS-ILP106		DcS-ILP108		DcS-ILP110		DcS-ILP112		DcS-ILP115		DcS-ILP116		DcS-ILP117		DcS-ILP201		DcS-ILP207		DcS-ILP209		DcS-ILP214		DcS-ILP220		DcS-ILP222		DcS-ILP223		DcS-ILP224		DcS-ILP225		DcS-ILP230		DcS-ILP231		DcS-ILP304		DcS-ILP309		DcS-ILP312		DcS-ILP313		DcS-ILP314
W01	1	1	1	1	1	1	0	1	0	0	0	1	0	1	0	1	0	1	0	0	1	1	0	0	1	1	1	1	0	1	0	0	0	0	0	0	0	0	1	1	0	0	0	1	1	1	0	0	0
W02	0	1	0	1	1	1	1	1	1	1	0	1	1	1	0	1	0	1	0	1	1	1	1	1	1	1	1	1	0	0	0	0	0	0	0	0	0	0	1	1	0	1	0	1	1	1	0	0	0
W03	0	1	0	1	1	1	1	1	0	1	1	1	0	1	0	1	0	1	0	0	1	1	1	1	0	1	1	1	0	0	0	0	0	0	0	0	0	0	1	1	0	1	0	1	0	1	0	0	0
W04	1	1	1	1	1	1	0	0	0	1	0	1	0	1	0	0	1	1	0	0	1	1	1	1	0	1	1	1	1	1	0	0	0	0	0	0	0	0	1	1	0	1	0	0	1	1	0	0	0
W05	1	1	1	1	1	1	1	1	0	1	0	0	0	1	0	1	0	1	0	0	1	1	1	1	1	1	1	1	0	1	0	0	0	0	0	0	0	0	1	1	0	0	0	1	0	1	0	0	0
W06	0	0	0	1	1	1	1	1	0	0	0	1	0	0	0	0	1	1	0	0	1	1	0	0	0	1	1	1	0	0	0	0	0	0	0	0	1	1	0	0	0	0	0	0	0	1	0	0	0
W07	0	0	1	1	1	1	1	1	0	0	0	0	0	0	0	0	0	0	0	1	1	1	1	1	0	1	1	1	1	1	0	0	0	0	0	0	0	1	0	1	0	0	0	0	0	0	0	0	0
W08	0	0	0	1	1	1	1	1	0	1	1	1	0	0	0	0	1	1	0	0	1	1	1	1	1	1	1	1	0	0	0	0	0	0	0	0	0	1	0	1	0	0	0	1	0	1	0	0	0
W09	0	0	1	1	1	1	1	1	0	0	0	0	0	0	0	0	0	0	0	1	1	1	1	1	0	1	1	1	0	1	1	1	0	1	1	1	0	0	0	0	0	1	0	0	1	1	0	0	0
W10	0	0	0	1	1	1	0	1	1	1	1	1	0	0	0	0	0	1	0	1	0	1	0	1	1	1	1	1	0	1	0	0	0	0	0	1	0	0	1	1	1	1	1	1	0	0	0	0	0
W11	0	0	1	1	1	1	1	1	0	0	0	1	0	0	0	0	1	1	0	1	1	1	1	1	1	1	1	1	0	0	0	0	0	0	0	0	0	1	0	1	0	1	0	0	1	1	0	1	0
W12	0	0	1	1	1	1	1	1	0	0	0	0	0	0	0	1	1	1	0	0	1	1	1	1	1	1	1	1	0	0	0	0	0	1	0	0	0	0	1	1	0	1	0	0	1	1	0	1	0
W13	0	1	1	1	1	1	1	1	0	0	0	0	0	0	0	0	1	1	0	0	0	1	1	1	0	1	1	1	0	0	0	0	0	0	0	0	0	0	1	1	0	0	0	0	1	1	0	0	0
W14	0	1	0	1	1	1	1	1	0	0	0	1	0	0	0	0	1	1	0	0	0	1	1	1	0	1	1	1	0	0	0	0	0	1	0	0	0	0	0	1	0	0	0	0	1	1	0	0	0
W15	0	0	1	1	1	1	1	1	0	0	0	0	0	0	0	0	1	1	0	0	1	1	1	1	1	1	1	1	0	1	0	1	0	1	0	0	0	1	1	1	0	1	0	0	1	1	1	1	1
W16	0	1	1	1	1	1	0	1	0	0	1	1	1	1	0	1	0	1	0	0	1	1	1	1	1	1	0	0	0	0	0	0	0	0	0	0	0	0	1	1	0	0	0	0	0	1	0	1	0
W17	0	0	0	1	1	1	0	1	0	1	0	0	0	0	0	0	1	1	0	1	1	1	0	0	1	1	1	1	0	0	0	0	0	0	0	0	0	1	0	1	0	0	0	0	0	1	0	0	0
W18	0	0	0	0	1	1	1	1	1	1	1	1	0	0	0	0	0	1	0	0	1	1	1	1	1	1	1	1	0	0	0	0	0	0	0	1	0	0	0	1	0	0	0	0	0	0	0	0	0
W19	0	0	0	1	0	1	0	1	0	0	1	1	0	1	0	0	0	0	0	0	1	1	1	1	1	1	0	0	0	0	0	0	0	0	0	0	0	0	1	1	0	0	0	0	0	1	0	0	0
W20	0	0	0	1	1	1	0	1	0	0	1	1	0	0	0	0	0	1	0	0	1	1	1	1	1	1	1	0	0	0	0	0	0	0	0	1	0	1	0	1	0	0	0	0	0	0	0	0	0
[truncated: 135 more columns]

## Sheet: S6 EaWp
Table S6. Genotyping results, Eastern accessions/Western markers
acc	DcS-ILP102		DcS-ILP104		DcS-ILP106		DcS-ILP108		DcS-ILP110		DcS-ILP112		DcS-ILP115		DcS-ILP116		DcS-ILP117		DcS-ILP201		DcS-ILP207		DcS-ILP209		DcS-ILP214		DcS-ILP220		DcS-ILP222		DcS-ILP223		DcS-ILP224		DcS-ILP225		DcS-ILP230		DcS-ILP231		DcS-ILP304		DcS-ILP309		DcS-ILP312		DcS-ILP313		DcS-ILP314
E01	0	0	0	0	1	1	0	0	0	1	0	1	0	0	0	0	1	1	0	0	1	1	1	1	1	1	1	0	0	0	0	0	0	0	0	0	0	0	0	0	1	1	0	0	0	1	1	1	1
E02	0	0	0	0	1	1	0	0	1	1	0	0	0	0	0	0	1	1	0	0	0	0	1	1	1	1	0	0	0	0	0	0	0	0	0	0	0	0	0	0	0	0	0	0	1	1	0	0	0
E03	0	1	0	1	1	1	1	1	1	1	0	0	0	0	0	0	0	1	0	0	0	1	1	1	1	1	0	1	0	0	0	0	0	0	1	1	0	0	0	0	0	1	0	0	0	1	1	1	0
E04	0	0	0	1	1	1	0	1	0	0	0	1	0	0	0	1	1	1	0	0	1	1	1	1	0	0	0	1	0	0	0	1	0	1	0	0	0	0	0	0	0	0	0	0	0	1	0	0	0
E05	0	0	0	0	1	1	1	1	1	1	0	1	0	1	0	0	1	1	0	0	1	1	1	1	0	0	0	0	0	0	0	0	0	0	0	0	0	0	0	0	1	1	0	0	1	1	1	1	1
E06	0	0	0	0	1	1	1	1	1	1	0	0	0	0	0	0	1	1	0	1	1	1	1	1	0	0	0	0	0	0	0	0	0	0	0	0	0	1	0	1	1	1	0	0	1	1	1	1	1
E07	0	0	0	1	1	1	1	1	0	0	0	0	0	0	1	1	1	1	0	0	1	1	1	0	1	1	1	1	0	0	0	0	0	0	0	0	0	0	0	0	0	0	0	0	0	0	1	1	0
E08	0	0	0	0	1	1	0	1	1	1	1	1	0	1	0	0	1	1	0	1	0	1	1	1	0	0	0	1	0	0	0	0	0	0	0	0	0	0	0	0	0	0	0	0	0	1	1	1	0
E09	0	0	0	0	1	1	1	1	1	1	0	0	0	0	0	0	0	1	1	1	0	0	1	1	1	1	0	1	0	0	0	0	0	0	0	0	0	0	0	0	1	1	0	1	0	1	1	1	1
E10	1	1	0	0	1	1	0	0	1	1	1	1	0	0	0	0	1	1	0	1	0	0	1	1	0	0	0	1	1	1	0	0	0	0	0	0	0	0	0	0	0	0	0	0	1	1	1	1	0
E11	0	0	0	0	1	1	0	0	1	1	0	1	0	0	0	0	0	1	0	0	1	1	1	1	1	1	0	0	0	0	0	0	0	0	0	0	0	0	0	0	0	0	0	0	0	0	1	0	0
E12	0	1	0	1	1	1	1	1	1	1	0	0	0	0	0	1	1	1	0	0	1	1	1	1	1	1	0	1	0	0	0	0	0	0	0	1	0	0	0	0	0	0	0	1	0	0	0	0	0
E13	0	0	0	1	0	1	0	1	1	1	0	0	1	1	0	0	1	1	0	0	1	1	1	0	1	0	0	1	0	0	0	0	0	0	0	0	0	0	0	0	1	1	0	0	0	0	1	1	1
E14	0	0	0	0	1	1	0	0	1	1	1	1	0	0	0	0	0	0	1	1	0	0	1	1	1	1	0	0	0	0	0	0	0	0	0	0	0	0	0	0	1	1	0	0	0	0	0	0	1
E15	0	0	0	1	1	1	1	1	1	1	0	0	0	0	0	1	0	1	0	0	1	1	1	1	1	1	1	1	1	1	0	0	0	0	0	1	0	1	0	1	1	1	0	1	1	1	0	0	1
E16	0	0	0	0	1	1	0	1	0	1	0	0	0	0	0	0	1	1	0	0	1	1	0	0	1	1	0	0	0	0	0	0	0	0	0	0	0	0	0	0	1	1	1	1	1	1	0	0	1
E17	0	0	1	1	1	1	0	0	0	0	0	0	0	0	0	0	0	1	0	0	0	1	1	1	0	0	0	0	0	0	0	0	0	0	0	0	0	0	0	0	1	1	0	0	1	1	0	0	1
E18	0	0	1	1	1	1	0	1	0	0	0	0	0	1	0	0	1	1	0	0	1	1	1	0	0	1	0	0	0	0	0	0	0	0	0	1	0	0	0	0	1	1	0	1	0	1	0	0	1
E19	0	0	1	1	1	1	1	1	1	1	1	1	0	0	0	0	1	1	0	0	1	1	0	0	0	0	0	0	0	0	0	0	0	0	0	1	0	0	0	0	1	1	0	1	0	1	0	1	0
E20	0	0	1	1	1	1	0	0	1	1	0	0	0	0	0	0	1	1	0	1	1	1	1	1	0	0	0	1	1	0	0	0	0	0	0	0	0	0	0	0	1	1	0	0	1	1	1	1	0
E21	0	0	0	0	1	1	1	1	0	1	0	1	0	0	0	0	1	1	0	0	0	1	1	1	0	0	0	1	0	0	0	0	0	0	0	0	0	0	0	0	0	0	0	0	1	1	0	0	1
E22	0	0	0	1	1	1	0	0	0	1	0	0	0	0	0	0	0	1	0	0	0	0	0	0	0	0	0	0	0	0	0	0	0	0	0	0	0	0	0	0	1	1	0	1	0	0	1	1	1
EI01	0	0	0	1	1	1	0	1	1	1	0	0	0	1	0	0	0	1	0	1	1	1	1	1	1	1	0	0	1	1	0	0	0	0	0	0	0	0	0	1	1	1	0	0	0	0	0	0	0
EI02	0	0	1	1	1	1	0	1	1	1	0	0	0	1	0	1	0	1	0	1	1	1	0	0	0	0	1	1	1	1	0	0	0	0	0	0	0	0	1	1	0	1	0	0	0	0	0	0	0
EI03	0	0	1	1	1	1	0	1	1	1	0	0	0	0	0	1	0	1	0	0	1	1	1	1	0	0	1	1	1	1	0	0	0	0	0	0	0	0	1	0	0	1	0	0	0	0	0	0	1
EI04	0	0	0	0	1	1	0	0	1	1	0	0	0	0	0	1	1	1	0	0	1	1	0	1	1	1	0	0	0	1	0	0	0	0	0	0	0	0	1	1	1	1	0	0	1	1	0	0	0
EI05	0	0	0	0	1	1	0	1	1	1	1	1	0	1	0	0	1	1	0	1	1	1	1	1	0	0	0	0	1	1	0	0	0	0	0	0	0	0	1	1	1	1	0	0	0	0	0	0	0
EI06	0	0	0	1	1	1	0	1	1	1	0	0	0	1	0	0	0	1	0	0	0	1	1	1	0	0	0	1	1	1	0	0	0	0	0	0	0	1	0	1	1	1	0	0	0	1	0	0	0
EI07	0	0	0	1	1	1	1	1	1	1	0	0	0	0	0	0	1	1	0	0	0	1	1	1	0	0	1	1	1	1	0	0	0	0	0	0	0	0	0	0	0	1	0	0	0	1	0	0	0
EI08	0	0	0	1	1	1	1	1	0	1	0	1	1	1	0	0	0	0	0	0	0	1	0	0	0	0	0	1	1	1	0	0	0	0	0	0	0	0	0	1	0	0	0	0	0	1	0	0	0
EI09	0	0	0	1	1	1	1	1	1	1	0	0	0	0	0	0	1	1	0	0	0	1	1	1	0	1	0	1	1	1	0	0	0	0	0	0	0	1	0	1	1	1	0	0	0	1	0	0	0
EI10	0	0	0	1	1	1	1	1	1	1	0	0	0	1	0	0	1	1	0	0	1	1	0	1	0	0	0	1	1	1	0	0	0	0	0	0	0	0	0	1	1	1	0	0	0	1	0	0	0
[truncated: 135 more columns]
